# Supplementary material for: Chromatin fibers stabilize nucleosomes under torsional stress
Source: Nat Commun. 2020 Jan 8;11:126. doi: 10.1038/s41467-019-13891-y (PMC6949304; doi:10.1038/s41467-019-13891-y)
Supplement: Supplementary file 4 — Source Data [file 41467_2019_13891_MOESM4_ESM.xlsx]

## Sheet: Figure 1
	RAW DATA FILES						INSET: SHIFT OF THE ROTATION-EXTENSION CURVE AFTER TREATING TETHERED CHROMATIN FIBERS WITH HEPARINE
	description	directory	tether number	reference bead				N	Nnuc	Ntet	N turns heparin	parabola fitted point	linking number	contour length of the tether (bp)
	chromatin fiber (forward and backward trace)	../167/20171012/FOV1/M3.txt	4	58			bead 1	29	22	7	32	31	-1.29032	7045
	chromatin after heparin (forward trace)	../167/20171012/FOV1/M9.txt	4	58			bead 10	26	21	5	33	31	-1.43478	7480*
	bare DNA (forward and backward trace)	../DNA/20171030/FOV1/M2.txt	78	63			bead 19	29	19	10	31	30	-1.34783	7045
	inset (chromatin)	…/167/20171012/FOV1/M3.txt	1,10,19,43,46,54,57,62,65,71,73,72,76,89	58			bead 43	27	25	2	37	36	-1.43411	7045
	inset (chromatin after heparin)	…/167/20171012/FOV1/M9.txt	1,10,19,43,46,54,57,62,65,71,73,72,76,89	58			bead 46	29	27	2	38	37	-1.36691	7045
							bead 54	27	21	6	33	34	-1.41026	7380*
							bead 57	25	25	0	34	33	-1.36	7045
							bead 62	28	18	10	32	30	-1.45455	7045
							bead 65	28	24	4	35	34	-1.36719	7045
							bead 71	29	27	2	35	33	-1.25899	7045
							bead 73	25	23	2	32	30	-1.34454	7900*
							bead 72	31	27	4	36	37	-1.25874	7045
							bead 76	27	18	9	31	31	-1.43519	7045
							bead 89	27	24	3	35	36	-1.38889	7045
							N	number of nucleosomes and tetrasomes
							Nnuc	number of nucleosomes
							Ntet	number of tetrasomes
							N turns heparin	manually detected peak of the rotation extension curve (number of turns at which the maximum is detected)
							*	biotin- / dig- labelled handles not attached to a bead/surface, respectively, contribute to slightly longer contour lengths than 7045 bp (30*167 + 2035)

## Sheet: Figure 2
	RAW DATA FILES						torsionally constrained molecules - fitted parameters of the statistical mechanics model
	description	directory	tether number (fit file)	bead number			file	unstacking energy (kBT)	stiffness (pN/nm)	nucleosomes + tetrasomes	nucleosomes	tetrasomes
	chromatin fiber (torsionally onstrained, red)	../170611_data_006.dat	../170611_data_006_116.fit	116			170524_data_011_130.log	33	1.57	23	21	2
	chromatin fiber (torsionally unstrained, grey)	../170612_data_029.dat	../170612_data_029_011.fit	11			170524_data_011_165.log	30	1.57	31	24	7
	histograms; torsionally contrained (red bars)	../170524/data_011.dat	each dat- file containing multiple raw traces generated fit- files with processed selected traces (named as dat-file but the name contains also a bead number at the end of the file name)	specified in the fit-file name			170524_data_012_005.log	30	1.27	25	23	2
		../170524/data_012.dat					170524_data_012_028.log	35	4	29	21	8
		../170526/data_012.dat					170524_data_012_071.log	28	1.57	27	15	12
		../170526/data_021.dat					170524_data_012_171.log	28	1.27	28	25	3
		../170611/data_006.dat					170524_data_012_220.log	30	1.77	20	15	5
		../170611/data_012.dat					170524_data_016_024.log	33	1	26	25	1
		../170611/data_014.dat					170524_data_016_031.log	26	1.97	26	22	4
		../170804/data_014.dat					170524_data_016_053.log	25	0.87	26	26	0
		../170804/data_017.dat					170524_data_016_096.log	37	1.67	26	24	2
		../171009/data_004.dat					170526_data_012_154.log	25	0.61	28	27	1
		../171009/data_006.dat					170526_data_012_158.log	21	0.61	18	12	6
		../171009/data_008.dat					170526_data_012_162.log	25	0.81	22	19	3
	histograms; torsionally uncontrained (grey bars)	../170526/data_012.dat	each dat- file containing multiple raw traces generated fit- files with processed selected traces (named as dat-file but the name contains also a bead number at the end of the file name)	specified in the fit-file name			170526_data_012_164.log	29	0.71	30	23	7
		../170526/data_029.dat					170526_data_012_178.log	23	0.52	23	23	0
		../171009/data_004.dat					170526_data_012_180.log	29	1.12	33	21	12
		../171009/data_006.dat					170526_data_012_194.log	23	0.52	27	27	0
		../171009/data_008.dat					170526_data_012_200.log	32	1.12	24	17	7
							170526_data_012_211.log	29	0.92	28	23	5
							170526_data_021_060.log	31	0.9	27	22	5
							170526_data_021_066.log	26	0.6	31	31	0
							170526_data_021_080.log	30	0.8	26	23	3
							170526_data_021_084.log	31	1	25	17	8
							170526_data_021_103.log	26	0.8	29	21	8
							170526_data_021_106.log	27	0.92	29	19	10
							170526_data_021_140.log	27	0.7	31	26	5
							170526_data_021_143.log	31	1.62	23	14	9
							170526_data_021_158.log	32	1.02	24	20	4
							170526_data_021_173.log	28	0.74	26	20	6
							170611_data_006_015.log	27	2.4	21	19	2
							170611_data_006_033.log	25	0.89	25	24	1
							170611_data_006_036.log	28	1	26	22	4
							170611_data_006_061.log	32	1.4	33	22	11
							170611_data_006_069.log	16	0.57	24	21	3
							170611_data_006_082.log	31	1.4	28	28	0
							170611_data_006_088.log	26	0.8	27	26	1
							170611_data_006_089.log	30	1.1	28	25	3
							170611_data_006_116.log	28	1.5	26	22	4
							170611_data_006_148.log	25	0.6	24	24	0
							170611_data_006_161.log	24	0.56	28	28	0
							170611_data_006_163.log	17	0.53	28	26	2
							170611_data_006_181.log	23	0.58	32	30	2
							170611_data_006_195.log	24	0.59	29	25	4
							170611_data_006_198.log	24	0.59	35	30	5
							170611_data_006_212.log	22	0.59	28	21	7
							170611_data_006_232.log	27	1.1	19	19	0
							170611_data_006_233.log	31	4.2	27	27	0
							170611_data_012_037.log	20	0.4	29	22	7
							170611_data_012_046.log	30	1.3	25	19	6
							170611_data_012_058.log	26	0.7	22	22	0
							170611_data_012_146.log	25	0.65	38	26	12
							170611_data_012_149.log	21	0.5	32	29	3
							170612_data_029_013.log	24	0.7	32	30	2
							170612_data_029_019.log	25	0.9	34	25	9
							170612_data_029_071.log	24	0.69	32	29	3
							170804_data_014_015.log	28	0.9	24	21	3
							170804_data_014_016.log	30	1.4	16	13	3
							170804_data_014_029.log	28	0.61	27	27	0
							170804_data_014_044.log	28	0.7	22	18	4
							170804_data_014_055.log	26	1	37	32	5
							170804_data_017_005.log	24	0.59	19	19	0
							170804_data_017_015.log	31	1	30	23	7
							170804_data_017_035.log	30	0.98	34	22	12
							170804_data_017_053.log	25	0.57	20	19	1
							171009_data_004_08.log	27	1.1	29	25	4
							171009_data_004_10.log	21	0.46	23	23	0
							171009_data_004_13.log	17	1.3	34	28	6
							171009_data_004_14.log	21	1	29	23	6
							171009_data_004_16.log	20	0.5	28	26	2
							171009_data_004_17.log	25	0.52	27	25	2
							171009_data_004_18.log	31	1.3	29	29	0
							171009_data_004_25.log	24	0.57	27	26	1
							171009_data_004_26.log	24	0.56	25	25	0
							171009_data_004_29.log	28	0.9	26	26	0
							171009_data_004_41.log	20	0.5	27	26	1
							171009_data_004_53.log	26	1.3	25	19	6
							171009_data_004_57.log	22	0.47	31	31	0
							171009_data_004_65.log	24	0.7	29	25	4
							171009_data_004_72.log	30	1.3	32	26	6
							171009_data_004_89.log	19	0.7	26	20	6
							171009_data_006_00.log	30	1.1	41	24	17
							171009_data_006_11.log	27	1	25	24	1
							171009_data_006_13.log	20	1.1	25	21	4
							171009_data_006_16.log	26	0.6	27	22	5
							171009_data_006_17.log	27	1.1	23	19	4
							171009_data_006_19.log	22	0.6	26	23	3
							171009_data_006_34.log	28	0.9	34	18	16
							171009_data_006_35.log	29	1.1	19	15	4
							171009_data_006_41.log	32	1.4	24	21	3
							171009_data_006_44.log	23	0.48	26	26	0
							171009_data_006_71.log	25	0.67	23	21	2
							171009_data_006_73.log	36	2.3	25	22	3
							171009_data_006_78.log	29	0.9	27	21	6
							171009_data_006_84.log	34	1.1	25	25	0
							171009_data_008_10.log	31	1.5	29	24	5
							171009_data_008_11.log	25	0.8	29	29	0
							171009_data_008_12.log	31	1	24	22	2
							171009_data_008_18.log	30	1.2	32	18	14
							171009_data_008_28.log	25	0.9	28	21	7
							171009_data_008_38.log	25	0.65	32	26	6
							171009_data_008_45.log	28	0.89	28	17	11
							171009_data_008_49.log	27	1	27	23	4
							171009_data_008_57.log	31	1.4	22	17	5
							171009_data_008_75.log	23	0.55	27	25	2
							171009_data_008_86.log	28	0.89	33	25	8
							171009_data_008_88.log	27	1	24	20	4
							171009_data_008_90.log	24	0.6	24	22	2
							171009_data_008_95.log	35	1.6	26	22	4
							171009_data_008_96.log	28	0.8	27	25	2
							171009_data_004_65.log	24	0.7	29	25	4
							171009_data_004_72.log	30	1.3	32	26	6
							171009_data_004_89.log	19	0.7	26	20	6
							AVERAGE	26.8182	1.00791	27.1	22.9273	4.17273
							STDEV	4.11794	0.576756	4.23387	4.01764	3.69194
							torsionally unconstrained molecules - fitted parameters of the statistical mechanics model
							file	unstacking energy (kBT)	stiffness (pN/nm)	nucleosomes + tetrasomes	nucleosomes	tetrasomes
							170526_data_012_036.log	18.5	0.76	26	22	4
							170526_data_012_069.log	23.1	1.52	24	19	5
							170526_data_012_086.log	21.7	0.76	26	20	6
							170526_data_012_102.log	24.1	1	25	25	0
							170526_data_012_121.log	25	1.82	28	18	10
							170526_data_012_124.log	22.1	0.92	26	23	3
							170526_data_012_130.log	24.2	1.12	24	21	3
							170526_data_012_155.log	31	0.91	31	26	5
							170526_data_012_201.log	24	1.12	24	19	5
							170526_data_021_165.log	22.4	0.88	27	18	9
							170612_data_029_011.log	20.8	1.44	25	25	0
							170612_data_029_012.log	17.3	0.6	25	22	3
							170612_data_029_022.log	23	0.68	24	20	4
							170612_data_029_035.log	17.9	0.5	26	24	2
							170612_data_029_040.log	19.2	0.6	24	22	2
							170612_data_029_063.log	20	0.4	27	18	9
							170612_data_029_066.log	20	0.32	26	20	6
							171009_data_004_038.log	22	1.3	29	26	3
							171009_data_004_079.log	21	1.3	23	20	3
							171009_data_006_061.log	19	0.6	28	18	10
							171009_data_006_069.log	19.6	0.6	29	24	5
							171009_data_008_026.log	20.1	0.7	33	24	9
							171009_data_008_067.log	20	0.8	30	17	13
							171009_data_008_073.log	17.5	0.55	29	23	6
							171009_data_008_083.log	23.5	0.95	33	25	8
							171009_data_008_084.log	21.5	1	31	23	8
							171009_data_008_091.log	19	1.5	23	14	9
							AVERAGE	21.3889	0.912963	26.8889	21.3333	5.55556
							STDEV	4.72607	0.477862	4.54238	4.13366	3.60786

## Sheet: Figure 3
	RAW DATA FILES
	description	directory	tether number	reference bead
	chromatin fiber (panel A + panel B)	../167/20171012/FOV1/M3.txt	4	58
	torque curve (panel D)	../torque/20180215 167 fiber torque/FOV1/M2.txt	12	9

## Sheet: Figure 4
	RAW DATA FILES
	description	directory	tether number	reference bead
	chromatin fiber (panel A + panel B)	../197/20170501/FOV1/M3_stretch_1_6_really_twist50.txt	1	22
	torque curve (panel D)	../torque/20180323 197 fiber/FOV2/M3.txt	6	41

## Sheet: Figure S1
	RAW DATA FILES
	description	directory	tether number	reference bead
	A. chromatin fiber (red)	../167/20171012/FOV1/M3.txt	1	58
	A. chromatin after heparin (blue)	../167/20171012/FOV1/M9.txt	1	58
	B. chromatin fiber (red)	../167/20171012/FOV1/M3.txt	43	63
	B. chromatin after heparin (blue)	…/167/20171012/FOV1/M3.txt	43	58
	C. chromatin fiber (red)	../167/20171012/FOV1/M3.txt	57	58
	C. chromatin after heparin (blue)	…/167/20171012/FOV1/M3.txt	57	58

## Sheet: Figure S2
	RAW DATA FILES							torsionally constrained molecules - fitted parameters of the statistical mechanics model
	description	directory	tether number (fit file)	bead number				file	unstacking energy (kBT)	stiffness (pN/nm)	nucleosomes + tetrasomes	nucleosomes	tetrasomes
	chromatin fiber (torsionally constrained, violet)	../180207_data_006.dat	../180207_data_006_76.fit	76				raw data_data_006_29.log	22	0.23	34	26	8
	chromatin fiber (torsionally unstrained, grey)	../170411_data_015.dat	../170411_data_015_076.fit	76				raw data_data_006_31.log	23	0.2	39	26	13
	histograms; torsionally contrained (violet bars)	../20160816/data_006.dat	each dat- file containing multiple raw traces generated fit- files with processed selected traces (named as dat-file but the name contains also a bead number at the end of the file name)	specified in the fit-file name				raw data_data_006_50.log	18	0.2	33	26	7
		../20160816/data_013.dat						raw data_data_006_83.log	23	0.26	32	23	9
		../20170511/data_015.dat						raw data_data_013_14.log	24	0.26	30	17	13
		../20180207/data_006.dat						raw data_data_013_15.log	28	0.26	26	24	2
		../20180207/data_009.dat						raw data_data_013_21.log	26	0.28	25	13	12
	histograms; torsionally uncontrained (grey bars)	../20160816/data_013.dat	each dat- file containing multiple raw traces generated fit- files with processed selected traces (named as dat-file but the name contains also a bead number at the end of the file name)	specified in the fit-file name				raw data_data_013_28.log	21	0.23	30	25	5
		../20161004/data_023.dat						raw data_data_013_29.log	26	0.27	30	25	5
		../20170411/data_015.dat						raw data_data_013_33.log	24	0.24	27	27	0
								170411_data_015_11.log	22	0.26	27	24	3
								170411_data_015_21.log	25	0.29	36	27	9
								170411_data_015_154.log	23	0.25	35	30	5
								180207 197 and 167 TC fiber__006_19.log	27	0.26	33	28	5
								180207 197 and 167 TC fiber_data_006_35.log	34	0.44	28	25	3
								180207 197 and 167 TC fiber tests_data_006_43.log	26	0.25	29	23	6
								180207 197 and 167 TC fiber tests_data_006_43.log	26	0.25	25	21	4
								180207 197 and 167 TC fiber tests_data_006_58.log	28	0.29	28	19	9
								180207 197 and 167 TC fiber tests_data_006_58.log	29	0.3	24	19	5
								180207 197 and 167 TC fiber tests_data_006_62.log	23	0.22	23	20	3
								180207 197 and 167 TC fiber tests_data_006_72.log	22	0.24	34	26	8
								180207 197 and 167 TC fiber tests_data_006_76.log	27	0.28	31	23	8
								180207 197 and 167 TC fiber tests_data_006_82.log	27	0.28	26	26	5
								180207 197 and 167 TC fiber tests_data_009_12.log	31	0.34	25	26	5
								180207 197 and 167 TC fiber tests_data_009_18.log	25	0.24	30	26	7
								180207 197 and 167 TC fiber tests_data_009_21.log	26	0.28	32	26	6

## Sheet: Figure S3
	RAW DATA FILES
	description	directory	tether number (fit file)	bead number
	chromatin fiber (0 turns)	../170611_data_010.dat	../170611_data_010_33.fit	33
	chromatin fiber (+10 turns)	../170611_data_011.dat	../170611_data_011_33.fit	33
	chromatin fiber (+20 turns)	../170611_data_011.dat	../170611_data_011_33.fit	33
	chromatin fiber (-10 turns)	../20160816/data_010.dat	../170611_data_010_33.fit	33

## Sheet: Figure S4
	RAW DATA FILES
	description	directory	tether number (fit file)
	chromatin fiber (0 turns)	../25x197/data_020.dat	single bead file
	chromatin fiber (10 turns)	../25x197/data_021.dat	single bead file
	chromatin fiber (20 turns)	../25x197/data_022.dat	single bead file
	chromatin fiber (25 turns)	../25x197/data_023.dat	single bead file
	chromatin fiber (0 turns)	../25x197/data_025.dat	single bead file
	chromatin fiber (-5 turns)	../25x197/data_027.dat	single bead file
	chromatin fiber (-10 turns)	../25x197/data_029.dat	single bead file

## Sheet: Figure S5
	RAW DATA FILES
	description	directory	tether number	reference bead
	example torque dataset	../167/20171012/FOV1/M3.txt	22	1

## Sheet: Figure S6
	RAW DATA FILES
	description	directory	tether number	reference bead				INDIVIDUAL TORQUE POINTS PRESENTED AS AVERAGED THE TORQUE CURVE WITH ERROR BARS
	force-extension and rotation curve (panel A, B)	../20171030 1.9kbps mono601/M2.txt	47	63				turns	-30	-25	-20	-15	-12	-10	-8	-6	-4	-2	0	2	4	6	8	10	12	14	20
	torque data	../20180208/FOV3/	8,9,14,15	30				bead 1 - torque	-6.06576	-14.9882	-12.1266	-15.3103	-14.7538	-14.2181	-12.2263	-13.9466	-7.69233	-2.70806	2.97757	6.69168	8.09018	8.09018	11.3938	12.5812	12.5157	7.64111	13.2599
								bead 2 - torque	-7.32039	-10.1128	-8.58759	-10.101	-9.59575	-9.2779	-10.5118	-9.92269	-6.32696	-1.80862	3.31869	10.0335	10.2489	17.9159	14.7836	15.3905	17.9097	14.3225	17.7056
								bead 3 - torque	-3.87888	-13.1369	-9.35634	-12.0687	-9.55768	-8.46549	-8.53897	-11.0367	-6.3677	-1.9661	3.89271	9.29635	9.10525	17.8941	16.3972	18.2129	18.528	13.2004	16.2535
								bead 4 - torque	-4.70496	-9.8654	-8.1687	-10.1954	-10.1954	-6.6864	-10.1896	-11.4124	-7.82476	-0.123702	3.02845	6.94585	8.12304	16.3306	15.7078	20.1524	19.6114	15.3124	20.3051
								mean torque	-5.4925	-12.0258	-9.55981	-11.9189	-11.0257	-9.66197	-10.3667	-11.5796	-7.05294	-1.65162	3.30436	8.24186	8.89185	15.0577	14.5706	16.5843	17.1412	12.6191	16.881
								SD	1.51589	2.47232	1.78048	2.43582	2.50251	3.22446	1.5112	1.70007	0.816727	1.0915	0.420033	1.6738	1.01996	4.70395	2.21863	3.30823	3.16286	3.42897	2.93885

[truncated: 5 more sheets: Figure S7, Figure S8, Figure S9, Figure S10, Table S1]
